# Supplementary material for: Genome-Wide Identification of Maize Protein Arginine Methyltransferase Genes and Functional Analysis of ZmPRMT1 Reveal Essential Roles in Arabidopsis Flowering Regulation and Abiotic Stress Tolerance
Source: Int J Mol Sci. 2022 Oct 24;23(21):12793. doi: 10.3390/ijms232112793 (PMC9655960; doi:10.3390/ijms232112793)
Supplement: Supplementary file 1 [file ijms-23-12793-s001.zip]

Archive with 1 entries (1 files):
- ijms-1966559-supplementary.pdf
